# Supplementary material for: Characterizing SV40-hTERT Immortalized Human Lung Microvascular Endothelial Cells as Model System for Mechanical Stretch-Induced Lung Injury
Source: Int J Mol Sci. 2025 Jan 15;26(2):683. doi: 10.3390/ijms26020683 (PMC11765890; doi:10.3390/ijms26020683)
Supplement: Supplementary file 1 [file ijms-26-00683-s001.zip]

Archive with 12 entries (9 files):
- Supplemental Data S1/
- Supplemental Data S1/Table S1-HLMVEC downreg_enrichment_2.numbers
- Supplemental Data S1/Table S2-HLMVEC upreg_enrichment_1.numbers
- Supplemental Data S1/Table S3-HLMVEC_SVTERT289 downreg_enrichment_3 Kopie.numbers
- Supplemental Data S1/Table S4-HLMVEC_SVTERT289 upreg_enrichment_1.numbers
- __MACOSX/
- __MACOSX/._Supplemental Data S1
- __MACOSX/Supplemental Data S1/
- __MACOSX/Supplemental Data S1/._Table S1-HLMVEC downreg_enrichment_2.numbers
- __MACOSX/Supplemental Data S1/._Table S2-HLMVEC upreg_enrichment_1.numbers
- __MACOSX/Supplemental Data S1/._Table S3-HLMVEC_SVTERT289 downreg_enrichment_3 Kopie.numbers
- __MACOSX/Supplemental Data S1/._Table S4-HLMVEC_SVTERT289 upreg_enrichment_1.numbers
